# Supplementary material for: Characterization of CaPEX8 in Peroxisome Biogenesis and Pathogenicity of Colletotrichum aenigma
Source: J Fungi (Basel). 2026 Mar 26;12(4):241. doi: 10.3390/jof12040241 (PMC13118267; doi:10.3390/jof12040241)
Supplement: Supplementary file 1 [file jof-12-00241-s001.zip]

Archive with 1 entries (1 files):
- jof-4137839-supplementary.pdf
